# Supplementary material for: All-Fiber Micro-Ring Resonator Based p-Si/n-ITO Heterojunction Electro-Optic Modulator
Source: Materials (Basel). 2025 Jan 11;18(2):307. doi: 10.3390/ma18020307 (PMC11766889; doi:10.3390/ma18020307)
Supplement: Supplementary file 1 [file materials-18-00307-s001.zip]

Archive with 1 entries (1 files):
- materials-3354497-supplementary.pdf
